# Supplementary material for: Rat hair-follicle-associated pluripotent (HAP) stem cells can differentiate into atrial or ventricular cardiomyocytes in culture controlled by specific supplementation
Source: PLoS One. 2024 Jan 26;19(1):e0297443. doi: 10.1371/journal.pone.0297443 (PMC10817212; doi:10.1371/journal.pone.0297443)
Supplement: S1 Data — (XLSX) [file pone.0297443.s003.xlsx]

## Sheet: cardiomyocyte differential rate
per hair follicle	Non-supplemented cardiomyocytes			atrial cardiomyocytes					ventricular cardiomyocytes
	DAPI (cell number)	cTnI (cell number)	cTnI / DAPI (%)	DAPI (cell numeber)	cTnI (cell numeber)	cTnI / DAPI (%)	MLC2a (cell number)	MLC2a / cTnI (%)	DAPI (cell number)	cTnT (cell number)	cTnT / DAPI (%)	MLC2v (cell number)	MLC2v / DAPI (%)
1	1691	359	21.23	863	285	33.0243	276	96.8421	792	67	8.4596	56	83.5821
2	1075	139	12.9302	324	50	15.4321	49	98	2014	124	6.1569	107	86.2903
3	866	152	17.552	567	75	13.2275	71	94.6667	362	18	4.97238	11	61.1111

## Sheet: Fig.2d
Sample	Cq		ΔCt	ΔΔCt	2-ΔΔCt
	GAPDH	MLC2a	MLC2a	MLC2a	MLC2a
Non-supplemented cardiomyocytes 1	19.7765	33.1141	13.3376	0	1
Atrial cardiomyocytes 1	20.1396	32.1982	12.0586	-1.27902	2.42673
Non-supplemented cardiomyocytes 2	19.7765	32.6177	12.8412	0	1
Atrial cardiomyocytes 2	20.1396	32.4246	12.2849	-0.556237	1.47043
Non-supplemented cardiomyocytes 3	19.7765	33.9295	14.153	0	1
Atrial cardiomyocytes 3	20.1396	32.393	12.2534	-1.89955	3.73097
Non-supplemented cardiomyocytes 4	23.18	36.02	12.84	0	1
Atrial cardiomyocytes 4	22.35	33.71	11.36	-1.48	2.78949

## Sheet: Fig. 2e
Sample	Cq		ΔCt	ΔΔCt	2-ΔΔCt
	GAPDH	MLC2v	MLC2v	MLC2v	MLC2v
Non-supplemented cardiomyocytes 1	23.6137	37.6383	14.0246	0	1
Ventricular cardiomyocytes 1	23.9068	27.2199	3.31312	-10.7114	1676.72
Non-supplemented cardiomyocytes 2	23.7674	37.6055	13.838	0	1
Ventricular cardiomyocytes 2	23.8171	26.1794	2.36232	-11.4757	2847.96
Non-supplemented cardiomyocytes 3	24.12	38.29	14.17	0	1
Ventricular cardiomyocytes 3	24.76	28.61	3.85	-10.32	1278.29
Non-supplemented cardiomyocytes 4	22.29	36.38	14.09	0	1
Ventricular cardiomyocytes 4	23.39	26.81	3.42	-10.67	1629.26

## Sheet: Fig. 4a
Time (s)	Fluo-4-AM intensity
0	199.946
0.02748	190.558
0.05495	183.493
0.08243	172.912
0.1099	167.029
0.13738	162.041
0.16485	156.345
0.19233	157.446
0.2198	156.315
0.24728	151.422
0.27475	155.457
0.30223	148.374
0.3297	155.33
0.35718	153.879
0.38465	172.985
0.41213	217.736
0.4396	212.638
0.46708	207.143
0.49455	198.956
0.52203	178.207
0.5495	176.509
0.57698	167.131
0.60445	165.384
0.63193	160.631
0.6594	159.241
0.68688	163.082
0.71436	213.088
0.74183	218.31
0.76931	207.524
0.79678	201.757
0.82426	189.724
0.85173	177.015
0.87921	163.551
0.90668	165.939
0.93416	156.85
0.96163	161.502
0.98911	156.827
1.01658	153.837
1.04406	153.651
1.07153	149.276
1.09901	150.327
1.12648	147.656
1.15396	145.197
1.18143	147.423
1.20891	145.197
1.23638	148.145
1.26386	144.046
1.29133	143.279
1.31881	146.946
1.34628	148.032
1.37376	143.956
1.40124	146.272
1.42871	143.248
1.45619	147.83
1.48366	147.98
1.51114	145.133
1.53861	143.153
1.56609	183.631
1.59356	213.313
1.62104	211.32
1.64851	205.804
1.67599	197.759
1.70346	181.469
1.73094	172.837
1.75841	171.682
1.78589	168.007
1.81336	159.549
1.84084	212.976
1.86831	214.293
1.89579	212.917
1.92326	201.338
1.95074	190.993
1.97821	185.896

## Sheet: Fig. 4b
Time (s)	Fluo-4-AM intensity
0	83.975
0.02442	75.105
0.04884	69.556
0.07327	62.101
0.09769	58.304
0.12211	54.539
0.14653	49.652
0.17096	48.759
0.19538	48.294
0.2198	46.051
0.24422	64.112
0.26865	86.296
0.29307	80.715
0.31749	73.332
0.34191	65.655
0.36634	60.373
0.39076	56.117
0.41518	52.918
0.4396	49.191
0.46403	46.413
0.48845	45.066
0.51287	43.95
0.53729	43.939
0.56172	88.341
0.58614	82.515
0.61056	76.902
0.63498	69.834
0.6594	64.28
0.68383	59.414
0.70825	53.92
0.73267	51.343
0.75709	49.229
0.78152	47.222
0.80594	45.744
0.83036	87.103
0.85478	82.78
0.87921	76.915
0.90363	70.737
0.92805	63.176
0.95247	59.675
0.9769	54.264
1.00132	50.846
1.02574	48.988
1.05016	45.16
1.07459	45.787
1.09901	44.92
1.12343	88.836
1.14785	82.049
1.17228	73.954
1.1967	68.288
1.22112	63.114
1.24554	58.528
1.26996	53.65
1.29439	49.505
1.31881	47.194
1.34323	46.298
1.36765	44.125
1.39208	44.932
1.4165	85.578
1.44092	84.008
1.46534	77.648
1.48977	70.175
1.51419	63.214
1.53861	56.878
1.56303	55.52
1.58746	51.907
1.61188	49.765
1.6363	47.474
1.66072	61.846
1.68515	87.6
1.70957	79.502
1.73399	71.611
1.75841	67.497
1.78284	62.056
1.80726	56.625
1.83168	52.074
1.8561	50.28
1.88052	48.316
1.90495	45.514
1.92937	65.972
1.95379	86.637
1.97821	79.149

## Sheet: Fig. 4c
Time (s)	Fluo-4-AM intensity
0	192.338
0.01526	183.888
0.029	185.658
0.04427	181.856
0.058	185.011
0.07327	180.252
0.087	178.644
0.10227	166.565
0.11601	170.608
0.13127	166.964
0.14501	160.863
0.16027	155.061
0.17401	211.5
0.18927	211.939
0.20301	212.601
0.21828	212.403
0.23201	206.493
0.24728	208.594
0.26101	200.788
0.27628	197.094
0.29002	196.435
0.30528	190.338
0.31902	192.126
0.33428	193.155
0.34802	185.68
0.36328	179.345
0.37702	181.525
0.39228	178.133
0.40602	178.881
0.42129	175.306
0.43502	175.457
0.45029	168.144
0.46403	168.248
0.47929	162.831
0.49303	168.097
0.52451	211.068
0.53825	215.212
0.56974	209.971
0.58348	202.165
0.61496	200.047
0.6287	193.514
0.66019	185.532
0.67393	190.219
0.70541	180.212
0.71915	182.752
0.75064	173.763
0.76438	171.029
0.79586	159.122
0.8096	159.306
0.84109	213.309
0.85482	215.619
0.88631	208.119
0.90005	207.378
0.93154	201.198
0.94527	196.137
0.97676	189.619
0.9905	190.263
1.02199	179.888
1.03572	179.698
1.06721	169.831
1.08095	163.55
1.11244	164.536
1.12617	158.338
1.15766	154.371
1.1714	155.737
1.20288	215.424
1.21662	210.281
1.24811	206.043
1.26185	202.917
1.29333	197.554
1.30707	189.194
1.33856	190.442
1.3523	186.486
1.38378	184.025
1.39752	179.64
1.42901	167.313
1.44275	168.086
1.47423	164.396
1.48797	155.777
1.51946	162.295
1.5332	215.388
1.56468	210.95
1.57842	205.871
1.60991	202.219
1.62364	203.291
1.65513	197.299
1.66887	189.781
1.70036	186.971
1.71409	187.392
1.74558	172.529
1.75932	173.324
1.79081	162.061
1.80454	167.842
1.83603	156.417
1.84977	153.766
1.88125	212.083
1.89499	214.529
1.92648	207.791
1.94022	207.388
1.9717	193.597
1.98544	198.791

## Sheet: Fig. 4d, e
Group	Time (s)		Group	Standard Deviation of Time (s)			Group	Time (s)		Group	Standard Deviation of Time (s)			Group	Time (s)		Group	Standard Deviation of Time (s)
Non-supplemented cardiomyocytes	0.25643		Non-supplemented cardiomyocytes	0.971735			Atrial cardiomyocytes	0.37702		Atrial cardiomyocytes	0.0167432			Ventricular cardiomyocytes	0.31902		Ventricular cardiomyocytes	0.0254358
Non-supplemented cardiomyocytes	0.22438		Non-supplemented cardiomyocytes	1.25422			Atrial cardiomyocytes	0.34802		Atrial cardiomyocytes	0.016746			Ventricular cardiomyocytes	0.31657		Ventricular cardiomyocytes	0.0157875
Non-supplemented cardiomyocytes	1.92327		Non-supplemented cardiomyocytes	0.0563985			Atrial cardiomyocytes	0.34802		Atrial cardiomyocytes	0.0442939			Ventricular cardiomyocytes	0.3618		Ventricular cardiomyocytes	0.0221594
Non-supplemented cardiomyocytes	2.50024		Non-supplemented cardiomyocytes	0.0568482			Atrial cardiomyocytes	0.31902		Atrial cardiomyocytes	0.0334921			Ventricular cardiomyocytes	0.33031		Ventricular cardiomyocytes	0.0398474
Non-supplemented cardiomyocytes	0.22438		Non-supplemented cardiomyocytes	0.259904			Atrial cardiomyocytes	0.29002		Atrial cardiomyocytes	0.0167403			Ventricular cardiomyocytes	0.3618		Ventricular cardiomyocytes	0.0373065
Non-supplemented cardiomyocytes	0.44876		Non-supplemented cardiomyocytes	0.0568482			Atrial cardiomyocytes	0.29001		Atrial cardiomyocytes	0.058			Ventricular cardiomyocytes	0.34806		Ventricular cardiomyocytes	0.0282007
Non-supplemented cardiomyocytes	0.98452		Non-supplemented cardiomyocytes	0.196905			Atrial cardiomyocytes	0.26101		Atrial cardiomyocytes	0.0167432			Ventricular cardiomyocytes	0.33031		Ventricular cardiomyocytes	0.0373109
Non-supplemented cardiomyocytes	0.98453		Non-supplemented cardiomyocytes	0.114125			Atrial cardiomyocytes	0.23202		Atrial cardiomyocytes	0.0502324			Ventricular cardiomyocytes	0.31657		Ventricular cardiomyocytes	0.0141018
Non-supplemented cardiomyocytes	0.88684		Non-supplemented cardiomyocytes	0.150894			Atrial cardiomyocytes	0.31901		Atrial cardiomyocytes	0.0167489			Ventricular cardiomyocytes	0.28695		Ventricular cardiomyocytes	0.0141047
Non-supplemented cardiomyocytes	0.88531		Non-supplemented cardiomyocytes	0.264015			Atrial cardiomyocytes	0.23201		Atrial cardiomyocytes	0			Ventricular cardiomyocytes	0.34653		Ventricular cardiomyocytes	0.0140989
Non-supplemented cardiomyocytes	0.98453		Non-supplemented cardiomyocytes	0.151323			Atrial cardiomyocytes	0.23201		Atrial cardiomyocytes	0.0334863			Ventricular cardiomyocytes	0.27135		Ventricular cardiomyocytes	0.02442
Non-supplemented cardiomyocytes	0.88684		Non-supplemented cardiomyocytes	0.111042			Atrial cardiomyocytes	0.29002		Atrial cardiomyocytes	0.0334863			Ventricular cardiomyocytes	0.33184		Ventricular cardiomyocytes	0.0140989
Non-supplemented cardiomyocytes	0.78762		Non-supplemented cardiomyocytes	0.236275			Atrial cardiomyocytes	0.31901		Atrial cardiomyocytes	0.0167432			Ventricular cardiomyocytes	0.41518		Ventricular cardiomyocytes	0.0141018
Non-supplemented cardiomyocytes	1.27912		Non-supplemented cardiomyocytes	0.0848114			Atrial cardiomyocytes	0.31902		Atrial cardiomyocytes	0.0167432			Ventricular cardiomyocytes	0.34191		Ventricular cardiomyocytes	0.0212032
Non-supplemented cardiomyocytes	0.88684		Non-supplemented cardiomyocytes	0.4502			Atrial cardiomyocytes	0.29002		Atrial cardiomyocytes	0.0167489			Ventricular cardiomyocytes	0.36634		Ventricular cardiomyocytes	0.0211945
Non-supplemented cardiomyocytes	0.88531		Non-supplemented cardiomyocytes	0.0449467			Atrial cardiomyocytes	0.37702		Atrial cardiomyocytes	0.029			Ventricular cardiomyocytes	0.34191		Ventricular cardiomyocytes	0.0212061
Non-supplemented cardiomyocytes	0.88684						Atrial cardiomyocytes	0.43502		Atrial cardiomyocytes	0.0167432			Ventricular cardiomyocytes	0.34192		Ventricular cardiomyocytes	0.0211974
Non-supplemented cardiomyocytes	0.98453						Atrial cardiomyocytes	0.31902		Atrial cardiomyocytes	0.0334863			Ventricular cardiomyocytes	0.39076		Ventricular cardiomyocytes	0.0211974
Non-supplemented cardiomyocytes	0.98453						Atrial cardiomyocytes	0.29002		Atrial cardiomyocytes	0			Ventricular cardiomyocytes	0.29306		Ventricular cardiomyocytes	0.0211945
Non-supplemented cardiomyocytes	1.18143						Atrial cardiomyocytes	0.31902		Atrial cardiomyocytes	0.029			Ventricular cardiomyocytes	0.36634		Ventricular cardiomyocytes	5.7735e-06
Non-supplemented cardiomyocytes	0.78762						Atrial cardiomyocytes	0.31902		Atrial cardiomyocytes	0.0334863			Ventricular cardiomyocytes	0.3175		Ventricular cardiomyocytes	0.0211974
Non-supplemented cardiomyocytes	0.68841						Atrial cardiomyocytes	0.26101		Atrial cardiomyocytes	0.016746			Ventricular cardiomyocytes	0.36633		Ventricular cardiomyocytes	0.063598
Non-supplemented cardiomyocytes	0.88684						Atrial cardiomyocytes	0.34802		Atrial cardiomyocytes	0.0167432			Ventricular cardiomyocytes	0.36634		Ventricular cardiomyocytes	0.0764292
Non-supplemented cardiomyocytes	0.88531						Atrial cardiomyocytes	0.26102		Atrial cardiomyocytes	0.0537747			Ventricular cardiomyocytes	0.34191		Ventricular cardiomyocytes	0.036715
Non-supplemented cardiomyocytes	0.78762						Atrial cardiomyocytes	0.34802		Atrial cardiomyocytes	0.0326421			Ventricular cardiomyocytes	0.29307		Ventricular cardiomyocytes	0.0211974
Non-supplemented cardiomyocytes	1.08375						Atrial cardiomyocytes	0.34802		Atrial cardiomyocytes	0.0123351			Ventricular cardiomyocytes	0.29307		Ventricular cardiomyocytes	0.03672
Non-supplemented cardiomyocytes	0.88531						Atrial cardiomyocytes	0.31901		Atrial cardiomyocytes	0.02137			Ventricular cardiomyocytes	0.26864
Non-supplemented cardiomyocytes	0.35717						Atrial cardiomyocytes	0.17401		Atrial cardiomyocytes	0.021365			Ventricular cardiomyocytes	0.29307
Non-supplemented cardiomyocytes	0.87921						Atrial cardiomyocytes	0.17401		Atrial cardiomyocytes	0.021375			Ventricular cardiomyocytes	0.29307
Non-supplemented cardiomyocytes	0.54951						Atrial cardiomyocytes	0.17401		Atrial cardiomyocytes	5.7735e-06			Ventricular cardiomyocytes	0.26865
Non-supplemented cardiomyocytes	0.49455						Atrial cardiomyocytes	0.17401		Atrial cardiomyocytes	0.0123437			Ventricular cardiomyocytes	0.29307
Non-supplemented cardiomyocytes	0.3297						Atrial cardiomyocytes	0.23201		Atrial cardiomyocytes	0.0123409			Ventricular cardiomyocytes	0.26864
Non-supplemented cardiomyocytes	0.63193						Atrial cardiomyocytes	0.17401						Ventricular cardiomyocytes	0.24423
Non-supplemented cardiomyocytes	0.3297						Atrial cardiomyocytes	0.23201						Ventricular cardiomyocytes	0.29307
Non-supplemented cardiomyocytes	0.52203						Atrial cardiomyocytes	0.17401						Ventricular cardiomyocytes	0.26865
Non-supplemented cardiomyocytes	0.3297						Atrial cardiomyocytes	0.17401						Ventricular cardiomyocytes	0.29307
Non-supplemented cardiomyocytes	0.60903						Atrial cardiomyocytes	0.20301						Ventricular cardiomyocytes	0.26864
Non-supplemented cardiomyocytes	0.7052						Atrial cardiomyocytes	0.20301						Ventricular cardiomyocytes	0.29307
Non-supplemented cardiomyocytes	1.05779						Atrial cardiomyocytes	0.17401						Ventricular cardiomyocytes	0.26865
Non-supplemented cardiomyocytes	0.80136						Atrial cardiomyocytes	0.20301						Ventricular cardiomyocytes	0.29374
Non-supplemented cardiomyocytes	0.67314						Atrial cardiomyocytes	0.17401						Ventricular cardiomyocytes	0.33047
Non-supplemented cardiomyocytes	0.83342						Atrial cardiomyocytes	0.20301						Ventricular cardiomyocytes	0.33046
Non-supplemented cardiomyocytes	1.19365						Atrial cardiomyocytes	0.20302						Ventricular cardiomyocytes	0.29375
Non-supplemented cardiomyocytes	0.90821						Atrial cardiomyocytes	0.17401						Ventricular cardiomyocytes	0.33046
Non-supplemented cardiomyocytes	0.31138						Atrial cardiomyocytes	0.17401						Ventricular cardiomyocytes	0.29375
Non-supplemented cardiomyocytes	0.25949						Atrial cardiomyocytes	0.23201						Ventricular cardiomyocytes	0.33046
Non-supplemented cardiomyocytes	0.18164						Atrial cardiomyocytes	0.17401						Ventricular cardiomyocytes	0.36719
Non-supplemented cardiomyocytes	0.18164						Atrial cardiomyocytes	0.20301						Ventricular cardiomyocytes	0.33046
							Atrial cardiomyocytes	0.17401						Ventricular cardiomyocytes	0.36718
							Atrial cardiomyocytes	0.20301						Ventricular cardiomyocytes	0.33047
							Atrial cardiomyocytes	0.17401						Ventricular cardiomyocytes	0.33046
							Atrial cardiomyocytes	0.17401						Ventricular cardiomyocytes	0.33047
							Atrial cardiomyocytes	0.23201						Ventricular cardiomyocytes	0.33046
							Atrial cardiomyocytes	0.17401						Ventricular cardiomyocytes	0.29375
							Atrial cardiomyocytes	0.17401						Ventricular cardiomyocytes	0.36718
							Atrial cardiomyocytes	0.17401						Ventricular cardiomyocytes	0.33047
							Atrial cardiomyocytes	0.17401						Ventricular cardiomyocytes	0.36718
							Atrial cardiomyocytes	0.23201						Ventricular cardiomyocytes	0.33046
							Atrial cardiomyocytes	0.20301						Ventricular cardiomyocytes	0.33047
							Atrial cardiomyocytes	0.17401						Ventricular cardiomyocytes	0.33046
							Atrial cardiomyocytes	0.20301						Ventricular cardiomyocytes	0.33047
							Atrial cardiomyocytes	0.14501						Ventricular cardiomyocytes	0.36718
							Atrial cardiomyocytes	0.20301						Ventricular cardiomyocytes	0.33046
							Atrial cardiomyocytes	0.17401						Ventricular cardiomyocytes	0.36719
							Atrial cardiomyocytes	0.20301						Ventricular cardiomyocytes	0.36718
							Atrial cardiomyocytes	0.20302						Ventricular cardiomyocytes	0.47734
							Atrial cardiomyocytes	0.20301						Ventricular cardiomyocytes	0.47733
							Atrial cardiomyocytes	0.17401						Ventricular cardiomyocytes	0.33047
							Atrial cardiomyocytes	0.20301						Ventricular cardiomyocytes	0.44062
							Atrial cardiomyocytes	0.23506						Ventricular cardiomyocytes	0.33046
							Atrial cardiomyocytes	0.17096						Ventricular cardiomyocytes	0.29375
							Atrial cardiomyocytes	0.2778						Ventricular cardiomyocytes	0.36718
							Atrial cardiomyocytes	0.17096						Ventricular cardiomyocytes	0.33047
							Atrial cardiomyocytes	0.23507						Ventricular cardiomyocytes	0.33046
							Atrial cardiomyocytes	0.21369						Ventricular cardiomyocytes	0.36718
							Atrial cardiomyocytes	0.2137						Ventricular cardiomyocytes	0.36719
							Atrial cardiomyocytes	0.19233						Ventricular cardiomyocytes	0.33046
							Atrial cardiomyocytes	0.21369						Ventricular cardiomyocytes	0.4039
							Atrial cardiomyocytes	0.19233
							Atrial cardiomyocytes	0.21369
							Atrial cardiomyocytes	0.23507
							Atrial cardiomyocytes	0.19233
							Atrial cardiomyocytes	0.23506
							Atrial cardiomyocytes	0.2137
							Atrial cardiomyocytes	0.19232
							Atrial cardiomyocytes	0.23507
							Atrial cardiomyocytes	0.2137
							Atrial cardiomyocytes	0.19232
							Atrial cardiomyocytes	0.19233
							Atrial cardiomyocytes	0.19232
							Atrial cardiomyocytes	0.2137
							Atrial cardiomyocytes	0.2137
							Atrial cardiomyocytes	0.19232
							Atrial cardiomyocytes	0.19233
							Atrial cardiomyocytes	0.2137
							Atrial cardiomyocytes	0.19232

## Sheet: Fig. 4f, g
Group	Fluo-4-AM intensity		Group	Standard Deviation of Fluo-4-AM intensity			Group	Fluo-4-AM intensity		Group	Standard Deviation of Fluo-4-AM intensity			Group	Fluo-4-AM intensity		Group	Standard Deviation of Fluo-4-AM intensity
Non-supplemented cardiomyocytes	18.778		Non-supplemented cardiomyocytes	4.92796			Atrial cardiomyocytes	39.176		Atrial cardiomyocytes	2.1518			Ventricular cardiomyocytes	57.54		Ventricular cardiomyocytes	2.72778
Non-supplemented cardiomyocytes	16.686		Non-supplemented cardiomyocytes	9.60075			Atrial cardiomyocytes	38.142		Atrial cardiomyocytes	1.92317			Ventricular cardiomyocytes	52.381		Ventricular cardiomyocytes	1.47879
Non-supplemented cardiomyocytes	13.919		Non-supplemented cardiomyocytes	6.18591			Atrial cardiomyocytes	38.462		Atrial cardiomyocytes	0.510741			Ventricular cardiomyocytes	56.497		Ventricular cardiomyocytes	2.52646
Non-supplemented cardiomyocytes	27.164		Non-supplemented cardiomyocytes	6.63284			Atrial cardiomyocytes	40.957		Atrial cardiomyocytes	1.22108			Ventricular cardiomyocytes	61.053		Ventricular cardiomyocytes	3.20192
Non-supplemented cardiomyocytes	21.144		Non-supplemented cardiomyocytes	3.0232			Atrial cardiomyocytes	40.42		Atrial cardiomyocytes	0.50142			Ventricular cardiomyocytes	63.457		Ventricular cardiomyocytes	0.703203
Non-supplemented cardiomyocytes	16.807		Non-supplemented cardiomyocytes	0.291709			Atrial cardiomyocytes	38.325		Atrial cardiomyocytes	1.12686			Ventricular cardiomyocytes	60.763		Ventricular cardiomyocytes	0.813294
Non-supplemented cardiomyocytes	97.776		Non-supplemented cardiomyocytes	3.77111			Atrial cardiomyocytes	43.592		Atrial cardiomyocytes	0.529363			Ventricular cardiomyocytes	56.543		Ventricular cardiomyocytes	0.972381
Non-supplemented cardiomyocytes	71.077		Non-supplemented cardiomyocytes	9.18305			Atrial cardiomyocytes	44.416		Atrial cardiomyocytes	1.39073			Ventricular cardiomyocytes	59.611		Ventricular cardiomyocytes	0.167112
Non-supplemented cardiomyocytes	80.897		Non-supplemented cardiomyocytes	2.4373			Atrial cardiomyocytes	44.828		Atrial cardiomyocytes	0.62934			Ventricular cardiomyocytes	54.6		Ventricular cardiomyocytes	0.652042
Non-supplemented cardiomyocytes	80.127		Non-supplemented cardiomyocytes	5.20124			Atrial cardiomyocytes	40.738		Atrial cardiomyocytes	1.69822			Ventricular cardiomyocytes	54.702		Ventricular cardiomyocytes	0.956716
Non-supplemented cardiomyocytes	73.47		Non-supplemented cardiomyocytes	13.5041			Atrial cardiomyocytes	39.337		Atrial cardiomyocytes	0.991461			Ventricular cardiomyocytes	51.694		Ventricular cardiomyocytes	1.05222
Non-supplemented cardiomyocytes	81.57		Non-supplemented cardiomyocytes	4.32065			Atrial cardiomyocytes	42.717		Atrial cardiomyocytes	1.22049			Ventricular cardiomyocytes	48.302		Ventricular cardiomyocytes	0.426897
Non-supplemented cardiomyocytes	94.798		Non-supplemented cardiomyocytes	8.88326			Atrial cardiomyocytes	36.228		Atrial cardiomyocytes	0.804295			Ventricular cardiomyocytes	22.413		Ventricular cardiomyocytes	0.7598
Non-supplemented cardiomyocytes	77.378		Non-supplemented cardiomyocytes	11.2529			Atrial cardiomyocytes	37.974		Atrial cardiomyocytes	2.48895			Ventricular cardiomyocytes	21.062		Ventricular cardiomyocytes	1.30264
Non-supplemented cardiomyocytes	89.112		Non-supplemented cardiomyocytes	8.79815			Atrial cardiomyocytes	36.287		Atrial cardiomyocytes	2.30417			Ventricular cardiomyocytes	21.399		Ventricular cardiomyocytes	0.237605
Non-supplemented cardiomyocytes	74.535		Non-supplemented cardiomyocytes	5.89519			Atrial cardiomyocytes	47.518		Atrial cardiomyocytes	0.771073			Ventricular cardiomyocytes	21.177		Ventricular cardiomyocytes	0.311656
Non-supplemented cardiomyocytes	95.157		Non-supplemented cardiomyocytes	13.4786			Atrial cardiomyocytes	48.798		Atrial cardiomyocytes	1.20393			Ventricular cardiomyocytes	21.734		Ventricular cardiomyocytes	1.17377
Non-supplemented cardiomyocytes	92.652						Atrial cardiomyocytes	46.358		Atrial cardiomyocytes	0.874769			Ventricular cardiomyocytes	20.132		Ventricular cardiomyocytes	1.13007
Non-supplemented cardiomyocytes	92.319						Atrial cardiomyocytes	41.342		Atrial cardiomyocytes	1.9109			Ventricular cardiomyocytes	20.361		Ventricular cardiomyocytes	1.54336
Non-supplemented cardiomyocytes	78.348						Atrial cardiomyocytes	39.759		Atrial cardiomyocytes	2.06707			Ventricular cardiomyocytes	21.846		Ventricular cardiomyocytes	0.859477
Non-supplemented cardiomyocytes	94.598						Atrial cardiomyocytes	40.303		Atrial cardiomyocytes	1.54901			Ventricular cardiomyocytes	20.016		Ventricular cardiomyocytes	2.81373
Non-supplemented cardiomyocytes	84.078						Atrial cardiomyocytes	45.609		Atrial cardiomyocytes	0.289083			Ventricular cardiomyocytes	21.681		Ventricular cardiomyocytes	2.34177
Non-supplemented cardiomyocytes	82.442						Atrial cardiomyocytes	43.945		Atrial cardiomyocytes	1.68701			Ventricular cardiomyocytes	21.736		Ventricular cardiomyocytes	2.50851
Non-supplemented cardiomyocytes	73.148						Atrial cardiomyocytes	40.714		Atrial cardiomyocytes	1.3225			Ventricular cardiomyocytes	21.994		Ventricular cardiomyocytes	2.25328
Non-supplemented cardiomyocytes	68.752						Atrial cardiomyocytes	40.39		Atrial cardiomyocytes	2.48893			Ventricular cardiomyocytes	23.836		Ventricular cardiomyocytes	0.940555
Non-supplemented cardiomyocytes	88.526						Atrial cardiomyocytes	35.831						Ventricular cardiomyocytes	22.671		Ventricular cardiomyocytes	2.11012
Non-supplemented cardiomyocytes	94.506						Atrial cardiomyocytes	37.528						Ventricular cardiomyocytes	23.761		Ventricular cardiomyocytes	1.84303
Non-supplemented cardiomyocytes	47.742						Atrial cardiomyocytes	39.746						Ventricular cardiomyocytes	23.314
Non-supplemented cardiomyocytes	52.461						Atrial cardiomyocytes	38.449						Ventricular cardiomyocytes	22.56
Non-supplemented cardiomyocytes	57.595						Atrial cardiomyocytes	38.375						Ventricular cardiomyocytes	24.46
Non-supplemented cardiomyocytes	41.069						Atrial cardiomyocytes	40.098						Ventricular cardiomyocytes	22.954
Non-supplemented cardiomyocytes	57.498						Atrial cardiomyocytes	42.088						Ventricular cardiomyocytes	23.736
Non-supplemented cardiomyocytes	57.891						Atrial cardiomyocytes	42.267						Ventricular cardiomyocytes	25.037
Non-supplemented cardiomyocytes	69.362						Atrial cardiomyocytes	35.157						Ventricular cardiomyocytes	22.472
Non-supplemented cardiomyocytes	59.069						Atrial cardiomyocytes	36.857						Ventricular cardiomyocytes	21.962
Non-supplemented cardiomyocytes	70.16						Atrial cardiomyocytes	35.649						Ventricular cardiomyocytes	22.81
Non-supplemented cardiomyocytes	59.717						Atrial cardiomyocytes	37.596						Ventricular cardiomyocytes	23.502
Non-supplemented cardiomyocytes	71.621						Atrial cardiomyocytes	35.411						Ventricular cardiomyocytes	22.074
Non-supplemented cardiomyocytes	60.599						Atrial cardiomyocytes	33.788						Ventricular cardiomyocytes	22.338
Non-supplemented cardiomyocytes	66.749						Atrial cardiomyocytes	45.49						Ventricular cardiomyocytes	25.061
Non-supplemented cardiomyocytes	63.163						Atrial cardiomyocytes	44.555						Ventricular cardiomyocytes	24.314
Non-supplemented cardiomyocytes	69.172						Atrial cardiomyocytes	41.535						Ventricular cardiomyocytes	26.849
Non-supplemented cardiomyocytes	59.277						Atrial cardiomyocytes	52.405						Ventricular cardiomyocytes	25.145
Non-supplemented cardiomyocytes	58.714						Atrial cardiomyocytes	52.174						Ventricular cardiomyocytes	25.152
Non-supplemented cardiomyocytes	58.863						Atrial cardiomyocytes	49.614						Ventricular cardiomyocytes	24.737
Non-supplemented cardiomyocytes	51.848						Atrial cardiomyocytes	49.485						Ventricular cardiomyocytes	24.843
Non-supplemented cardiomyocytes	44.989						Atrial cardiomyocytes	50.059						Ventricular cardiomyocytes	25.465
Non-supplemented cardiomyocytes	45.702						Atrial cardiomyocytes	49.712						Ventricular cardiomyocytes	25.119
Non-supplemented cardiomyocytes	43.003						Atrial cardiomyocytes	50.104						Ventricular cardiomyocytes	28.163
Non-supplemented cardiomyocytes	61.365						Atrial cardiomyocytes	52.624						Ventricular cardiomyocytes	26.35
Non-supplemented cardiomyocytes	51.848						Atrial cardiomyocytes	53.307						Ventricular cardiomyocytes	28.548
							Atrial cardiomyocytes	53.742						Ventricular cardiomyocytes	24.197
							Atrial cardiomyocytes	53.079						Ventricular cardiomyocytes	23.578
							Atrial cardiomyocytes	51.193						Ventricular cardiomyocytes	25.77
							Atrial cardiomyocytes	46.123						Ventricular cardiomyocytes	24.085
							Atrial cardiomyocytes	50.208						Ventricular cardiomyocytes	26.97
							Atrial cardiomyocytes	50.629						Ventricular cardiomyocytes	26.478
														Ventricular cardiomyocytes	25.465
														Ventricular cardiomyocytes	25.44
														Ventricular cardiomyocytes	23.964
														Ventricular cardiomyocytes	30.394
														Ventricular cardiomyocytes	24.792
														Ventricular cardiomyocytes	28.056
														Ventricular cardiomyocytes	24.911
														Ventricular cardiomyocytes	27.604
														Ventricular cardiomyocytes	29.576
														Ventricular cardiomyocytes	30.886
														Ventricular cardiomyocytes	29.511
														Ventricular cardiomyocytes	26.02
														Ventricular cardiomyocytes	26.473
														Ventricular cardiomyocytes	30.978
														Ventricular cardiomyocytes	28.828
														Ventricular cardiomyocytes	24.997
														Ventricular cardiomyocytes	26.865
														Ventricular cardiomyocytes	25.739
														Ventricular cardiomyocytes	30.875
														Ventricular cardiomyocytes	28.03
														Ventricular cardiomyocytes	32.152
														Ventricular cardiomyocytes	26.409
														Ventricular cardiomyocytes	29.141
														Ventricular cardiomyocytes	29.918

## Sheet: Fig. 4h, i
Group	Fluo-4-AM intensity		Group	Standard Deviation of Fluo-4-AM intensity			Group	Fluo-4-AM intensity		Group	Standard Deviation of Fluo-4-AM intensity			Group	Fluo-4-AM intensity		Group	Standard Deviation of Fluo-4-AM intensity
Non-supplemented cardiomyocytes	24.567		Non-supplemented cardiomyocytes	4.25733			Atrial cardiomyocytes	46.051		Atrial cardiomyocytes	0.923046			Ventricular cardiomyocytes	155.061		Ventricular cardiomyocytes	2.03169
Non-supplemented cardiomyocytes	30.96		Non-supplemented cardiomyocytes	5.45396			Atrial cardiomyocytes	47.474		Atrial cardiomyocytes	0.574532			Ventricular cardiomyocytes	156.971		Ventricular cardiomyocytes	1.03174
Non-supplemented cardiomyocytes	32.634		Non-supplemented cardiomyocytes	0.808396			Atrial cardiomyocytes	45.744		Atrial cardiomyocytes	0.649555			Ventricular cardiomyocytes	159.122		Ventricular cardiomyocytes	1.49296
Non-supplemented cardiomyocytes	19.77		Non-supplemented cardiomyocytes	0.280372			Atrial cardiomyocytes	44.92		Atrial cardiomyocytes	0.867089			Ventricular cardiomyocytes	154.371		Ventricular cardiomyocytes	1.85558
Non-supplemented cardiomyocytes	30.606		Non-supplemented cardiomyocytes	0.751022			Atrial cardiomyocytes	44.125		Atrial cardiomyocytes	0.63858			Ventricular cardiomyocytes	155.777		Ventricular cardiomyocytes	0.621741
Non-supplemented cardiomyocytes	24.105		Non-supplemented cardiomyocytes	0.851028			Atrial cardiomyocytes	45.241		Atrial cardiomyocytes	0.384098			Ventricular cardiomyocytes	153.766		Ventricular cardiomyocytes	0.797011
Non-supplemented cardiomyocytes	38.634		Non-supplemented cardiomyocytes	0.24852			Atrial cardiomyocytes	43.221		Atrial cardiomyocytes	1.73398			Ventricular cardiomyocytes	165.083		Ventricular cardiomyocytes	0.478325
Non-supplemented cardiomyocytes	39.253		Non-supplemented cardiomyocytes	1.68391			Atrial cardiomyocytes	43.658		Atrial cardiomyocytes	0.627967			Ventricular cardiomyocytes	162.831		Ventricular cardiomyocytes	0.693998
Non-supplemented cardiomyocytes	37.65		Non-supplemented cardiomyocytes	0.900654			Atrial cardiomyocytes	44.499		Atrial cardiomyocytes	0.708028			Ventricular cardiomyocytes	165.655		Ventricular cardiomyocytes	0.320332
Non-supplemented cardiomyocytes	38.531		Non-supplemented cardiomyocytes	3.63692			Atrial cardiomyocytes	44.514		Atrial cardiomyocytes	0.757029			Ventricular cardiomyocytes	160.633		Ventricular cardiomyocytes	0.616426
Non-supplemented cardiomyocytes	39.091		Non-supplemented cardiomyocytes	2.29687			Atrial cardiomyocytes	46.241		Atrial cardiomyocytes	1.28348			Ventricular cardiomyocytes	164.076		Ventricular cardiomyocytes	0.476862
Non-supplemented cardiomyocytes	38.786		Non-supplemented cardiomyocytes	8.20746			Atrial cardiomyocytes	45.514		Atrial cardiomyocytes	0.505858			Ventricular cardiomyocytes	161.155		Ventricular cardiomyocytes	0.0672235
Non-supplemented cardiomyocytes	39.395		Non-supplemented cardiomyocytes	6.0732			Atrial cardiomyocytes	43.195		Atrial cardiomyocytes	0.845369			Ventricular cardiomyocytes	53.516		Ventricular cardiomyocytes	0.871621
Non-supplemented cardiomyocytes	37.894		Non-supplemented cardiomyocytes	4.19046			Atrial cardiomyocytes	44.466		Atrial cardiomyocytes	1.21299			Ventricular cardiomyocytes	54.236		Ventricular cardiomyocytes	1.05334
Non-supplemented cardiomyocytes	38.596		Non-supplemented cardiomyocytes	4.88298			Atrial cardiomyocytes	43.939		Atrial cardiomyocytes	0.246295			Ventricular cardiomyocytes	54.754		Ventricular cardiomyocytes	1.00276
Non-supplemented cardiomyocytes	38.522		Non-supplemented cardiomyocytes	3.3165			Atrial cardiomyocytes	43.963		Atrial cardiomyocytes	1.12376			Ventricular cardiomyocytes	53.264		Ventricular cardiomyocytes	0.796231
Non-supplemented cardiomyocytes	39.361		Non-supplemented cardiomyocytes	4.30067			Atrial cardiomyocytes	43.564		Atrial cardiomyocytes	0.264278			Ventricular cardiomyocytes	52.567		Ventricular cardiomyocytes	2.39201
Non-supplemented cardiomyocytes	37.659						Atrial cardiomyocytes	43.195		Atrial cardiomyocytes	1.02728			Ventricular cardiomyocytes	54.157		Ventricular cardiomyocytes	1.07416
Non-supplemented cardiomyocytes	38.297						Atrial cardiomyocytes	36.192		Atrial cardiomyocytes	1.4522			Ventricular cardiomyocytes	53.277		Ventricular cardiomyocytes	1.49678
Non-supplemented cardiomyocytes	38.768						Atrial cardiomyocytes	38.476		Atrial cardiomyocytes	1.26706			Ventricular cardiomyocytes	53.996		Ventricular cardiomyocytes	0.868116
Non-supplemented cardiomyocytes	38.395						Atrial cardiomyocytes	35.074		Atrial cardiomyocytes	0.370163			Ventricular cardiomyocytes	53.09		Ventricular cardiomyocytes	0.691051
Non-supplemented cardiomyocytes	37.025						Atrial cardiomyocytes	38.985		Atrial cardiomyocytes	0.393109			Ventricular cardiomyocytes	53.714		Ventricular cardiomyocytes	1.20814
Non-supplemented cardiomyocytes	40.361						Atrial cardiomyocytes	38.232		Atrial cardiomyocytes	0.704751			Ventricular cardiomyocytes	53.169		Ventricular cardiomyocytes	1.39417
Non-supplemented cardiomyocytes	39.093						Atrial cardiomyocytes	37.738		Atrial cardiomyocytes	0.710234			Ventricular cardiomyocytes	52.336		Ventricular cardiomyocytes	0.627425
Non-supplemented cardiomyocytes	37.879						Atrial cardiomyocytes	39.185		Atrial cardiomyocytes	0.50953			Ventricular cardiomyocytes	123.797		Ventricular cardiomyocytes	1.34318
Non-supplemented cardiomyocytes	39.147						Atrial cardiomyocytes	39.317		Atrial cardiomyocytes	1.58065			Ventricular cardiomyocytes	124.324		Ventricular cardiomyocytes	1.07247
Non-supplemented cardiomyocytes	39.621						Atrial cardiomyocytes	38.03		Atrial cardiomyocytes	0.913412			Ventricular cardiomyocytes	124.376		Ventricular cardiomyocytes	1.01068
Non-supplemented cardiomyocytes	78.844						Atrial cardiomyocytes	36.421						Ventricular cardiomyocytes	124.694
Non-supplemented cardiomyocytes	78.137						Atrial cardiomyocytes	35.369						Ventricular cardiomyocytes	124.02
Non-supplemented cardiomyocytes	72.221						Atrial cardiomyocytes	36.838						Ventricular cardiomyocytes	123.463
Non-supplemented cardiomyocytes	80.436						Atrial cardiomyocytes	35.066						Ventricular cardiomyocytes	124.997
Non-supplemented cardiomyocytes	76.486						Atrial cardiomyocytes	34.373						Ventricular cardiomyocytes	125.192
Non-supplemented cardiomyocytes	76.43						Atrial cardiomyocytes	36.86						Ventricular cardiomyocytes	124.286
Non-supplemented cardiomyocytes	148.374						Atrial cardiomyocytes	37.111						Ventricular cardiomyocytes	124.768
Non-supplemented cardiomyocytes	159.241						Atrial cardiomyocytes	36.387						Ventricular cardiomyocytes	124.644
Non-supplemented cardiomyocytes	143.153						Atrial cardiomyocytes	36.137						Ventricular cardiomyocytes	124.661
Non-supplemented cardiomyocytes	156.145						Atrial cardiomyocytes	36.487						Ventricular cardiomyocytes	123.87
Non-supplemented cardiomyocytes	145.364						Atrial cardiomyocytes	38.048						Ventricular cardiomyocytes	124.798
Non-supplemented cardiomyocytes	155.6						Atrial cardiomyocytes	36.705						Ventricular cardiomyocytes	125.612
Non-supplemented cardiomyocytes	144.845						Atrial cardiomyocytes	38.465						Ventricular cardiomyocytes	89.779
Non-supplemented cardiomyocytes	152.655						Atrial cardiomyocytes	36.587						Ventricular cardiomyocytes	91.04
Non-supplemented cardiomyocytes	146.117						Atrial cardiomyocytes	36.196						Ventricular cardiomyocytes	91.871
Non-supplemented cardiomyocytes	82.638						Atrial cardiomyocytes	35.103						Ventricular cardiomyocytes	89.165
Non-supplemented cardiomyocytes	91.288						Atrial cardiomyocytes	35.077						Ventricular cardiomyocytes	91.064
Non-supplemented cardiomyocytes	83.037						Atrial cardiomyocytes	34.664						Ventricular cardiomyocytes	89.556
Non-supplemented cardiomyocytes	94.977						Atrial cardiomyocytes	36.985						Ventricular cardiomyocytes	89.876
Non-supplemented cardiomyocytes	99.766						Atrial cardiomyocytes	35.269						Ventricular cardiomyocytes	89.953
Non-supplemented cardiomyocytes	101.346						Atrial cardiomyocytes	37.384						Ventricular cardiomyocytes	88.537
Non-supplemented cardiomyocytes	84.247						Atrial cardiomyocytes	35.066						Ventricular cardiomyocytes	84.724
Non-supplemented cardiomyocytes	83.489						Atrial cardiomyocytes	35.351						Ventricular cardiomyocytes	86.944
Non-supplemented cardiomyocytes	91.288						Atrial cardiomyocytes	35.594						Ventricular cardiomyocytes	82.164
							Atrial cardiomyocytes	39.411						Ventricular cardiomyocytes	88.407
							Atrial cardiomyocytes	41.391						Ventricular cardiomyocytes	90.267
							Atrial cardiomyocytes	40.876						Ventricular cardiomyocytes	88.406
							Atrial cardiomyocytes	45.257						Ventricular cardiomyocytes	89.794
							Atrial cardiomyocytes	44.554						Ventricular cardiomyocytes	87.205
							Atrial cardiomyocytes	42.465						Ventricular cardiomyocytes	87.198
							Atrial cardiomyocytes	39.728						Ventricular cardiomyocytes	87.564
							Atrial cardiomyocytes	37.366						Ventricular cardiomyocytes	88.954
							Atrial cardiomyocytes	37.752						Ventricular cardiomyocytes	89.16
							Atrial cardiomyocytes	40.054						Ventricular cardiomyocytes	87.785
							Atrial cardiomyocytes	40.733						Ventricular cardiomyocytes	88.541
							Atrial cardiomyocytes	40.649						Ventricular cardiomyocytes	87.161
							Atrial cardiomyocytes	42.941						Ventricular cardiomyocytes	87.303
							Atrial cardiomyocytes	42.847						Ventricular cardiomyocytes	85.239
							Atrial cardiomyocytes	42.218						Ventricular cardiomyocytes	85.183
							Atrial cardiomyocytes	39.639						Ventricular cardiomyocytes	80.346
							Atrial cardiomyocytes	40.025						Ventricular cardiomyocytes	78.393
							Atrial cardiomyocytes	38.658						Ventricular cardiomyocytes	81.093
							Atrial cardiomyocytes	42.564						Ventricular cardiomyocytes	85.401
							Atrial cardiomyocytes	42.847						Ventricular cardiomyocytes	84.734
							Atrial cardiomyocytes	41.5						Ventricular cardiomyocytes	84.147
							Atrial cardiomyocytes	39.762						Ventricular cardiomyocytes	90.708
							Atrial cardiomyocytes	39.243						Ventricular cardiomyocytes	88.092
							Atrial cardiomyocytes	38.743						Ventricular cardiomyocytes	88.871
							Atrial cardiomyocytes	41.01						Ventricular cardiomyocytes	87.329
							Atrial cardiomyocytes	42.218						Ventricular cardiomyocytes	86.643
							Atrial cardiomyocytes	39.084						Ventricular cardiomyocytes	85.226
							Atrial cardiomyocytes	37.767						Ventricular cardiomyocytes	86.91
							Atrial cardiomyocytes	39.134						Ventricular cardiomyocytes	84.96
							Atrial cardiomyocytes	39.5						Ventricular cardiomyocytes	86.396
